# Supplementary material for: xMEN: a modular toolkit for cross-lingual medical entity normalization
Source: JAMIA Open. 2024 Dec 26;8(1):ooae147. doi: 10.1093/jamiaopen/ooae147 (PMC11671143; doi:10.1093/jamiaopen/ooae147)
Supplement: ooae147_Supplementary_Data [file ooae147_supplementary_data.zip]

Archive with 4 entries (4 files):
- suppl1_Benchmarks_Experiments.pdf
- suppl4_Errors_Examples.pdf
- suppl3_Translation_Results.pdf
- suppl2_xMEN_Toolkit.pdf
